# Supplementary material for: Nucleolin Overexpression Predicts Patient Prognosis While Providing a Framework for Targeted Therapeutic Intervention in Lung Cancer
Source: Cancers (Basel). 2022 Apr 29;14(9):2217. doi: 10.3390/cancers14092217 (PMC9101044; doi:10.3390/cancers14092217)
Supplement: Supplementary file 1 [file cancers-14-02217-s001.zip]

Archive with 1 entries (1 files):
- cancers-1654932-supplementary.pdf
